# Supplementary material for: Integrating network pharmacology, molecular docking and dynamics simulation to decipher the antipyretic mechanisms of Xiaochaihu granules
Source: Front Med (Lausanne). 2026 Feb 20;13:1772991. doi: 10.3389/fmed.2026.1772991 (PMC12962956; doi:10.3389/fmed.2026.1772991)
Supplement: Supplementary file 1 [file Table_1.XLSX]

## Sheet: Sheet1
Ligand	Complex ID	Receptor	Center_X	Center_Y	Center_Z	Size_X	Size_Y	Size_Z	Best_Affinity(kcal/mol)
Baicalein	EGFR	5u8l	6.213	-6.521	-22.99	60	58	78	-7.8
Baicalein	ESR1	2q70	8.302	33.533	44.68	86	96	126	-7.7
Baicalein	IL6	1alu	2.669	-19.932	8.838	52	54	52	-6.9
Baicalein	SRC	1y57	-3.456	38.271	38.334	108	100	98	-8.4
Baicalein	STAT3	6njs	-2.257	19.47	24.491	118	126	106	-8.1
Baicalein	TNF	5m2j	-7.939	-30.081	-0.063	60	80	68	-7.5
Enoxolone	EGFR	5u8l	6.213	-6.521	-22.99	60	58	78	-9.3
Enoxolone	ESR1	2q70	8.302	33.533	46.511	86	96	126	-8.1
Enoxolone	IL6	1alu	2.669	-19.932	8.838	52	54	52	-8.1
Enoxolone	SRC	1y57	-3.456	38.271	38.334	108	100	98	-7.6
Enoxolone	STAT3	6njs	-2.257	19.47	24.491	118	126	106	-8.2
Enoxolone	TNF	5m2j	-7.939	-30.081	-0.063	60	80	68	-7.9
Liquiritigenin	EGFR	5u8l	6.213	-6.521	-22.99	60	58	78	-7.6
Liquiritigenin	ESR1	2q70	8.302	33.533	43.467	86	96	126	-8.7
Liquiritigenin	IL6	1alu	2.669	-19.932	8.838	54	54	52	-6.6
Liquiritigenin	SRC	1y57	-3.456	38.271	38.334	108	100	92	-7.9
Liquiritigenin	STAT3	6njs	-2.257	19.47	24.491	118	126	126	-7.6
Liquiritigenin	TNF	5m2j	-7.939	-30.081	-0.063	60	80	68	-7.7
OroxylinA	EGFR	5u8l	6.213	-6.521	-22.99	60	62	78	-7.8
OroxylinA	ESR1	2q70	8.302	33.533	49.501	86	96	126	-7.2
OroxylinA	IL6	1alu	2.669	-19.932	8.838	54	54	52	-6.8
OroxylinA	SRC	1y57	-3.456	38.271	38.334	108	100	92	-8.4
OroxylinA	STAT3	6njs	-2.257	19.47	24.002	118	126	126	-7.3
OroxylinA	TNF	5m2j	-7.939	-30.081	-0.063	60	80	68	-6.6
wogonin	EGFR	5u8l	6.213	-6.521	-26.776	60	62	78	-8.2
wogonin	ESR1	2q70	8.302	33.533	41.173	86	96	126	-7
wogonin	IL6	1alu	2.669	-19.932	8.838	52	54	52	-6.3
wogonin	SRC	1y57	-3.456	38.271	38.334	108	100	92	-8
wogonin	STAT3	6njs	-2.257	19.47	24.491	118	126	102	-7.2
wogonin	TNF	5m2j	-7.939	-30.081	-0.063	60	80	68	-7.4
