# Supplementary material for: Integrating network pharmacology, molecular docking and dynamics simulation to decipher the antipyretic mechanisms of Xiaochaihu granules
Source: Front Med (Lausanne). 2026 Feb 20;13:1772991. doi: 10.3389/fmed.2026.1772991 (PMC12962956; doi:10.3389/fmed.2026.1772991)
Supplement: Supplementary file 2 [file Table_2.XLSX]

## Sheet: Sheet1
Ligand	Complex ID	Receptor	Best Binding Energy Exp 1	Best Binding Energy Exp 2	Best Binding Energy Exp 3	Mean	SD (kcal/mol)	SEM (kcal/mol)	CV（Coefficient of Variation）
Baicalein	EGFR	5u8l	-7.8	-7.8	-7.8	-7.8	-7.8 ± 0.0	-7.8 ± 0.0	0
Baicalein	ESR1	2q70	-7.7	-7.7	-8	-7.8	-7.8 ± 0.1414	-7.8 ± 0.0816	0.0181
Baicalein	IL6	1alu	-6.9	-6.9	-6.9	-6.9	-6.9 ± 0	-6.9 ± 0	0
Baicalein	SRC	1y57	-8.4	-8.4	-8.4	-8.4	-8.4 ± 0	-8.4 ± 0	0
Baicalein	STAT3	6njs	-8.1	-8.1	-8.1	-8.1	-8.1 ± 0	-8.1 ± 0	0
Baicalein	TNF	5m2j	-7.5	-7.5	-6.9	-7.3	-7.3 ± 0.2828	-7.3 ± 0.1633	0.0387
Enoxolone	EGFR	5u8l	-9.3	-9.3	-9.3	-9.3	-9.3 ±0	-9.3 ±0	0
Enoxolone	ESR1	2q70	-8.1	-7.8	-7.8	-7.9	-7.9 ± 0.1414	-7.9 ± 0.0816	0.0179
Enoxolone	IL6	1alu	-8.1	-8.1	-8	-8.06667	-8.1 ± 0.0471	-8.1 ± 0.0272	0.0058
Enoxolone	SRC	1y57	-7.6	-7.6	-7.6	-7.6	-7.6±0	-7.6±0	0
Enoxolone	STAT3	6njs	-8.2	-8.2	-8.1	-8.16667	-8.2 ± 0.0471	-8.2 ± 0.0272	0.0057
Enoxolone	TNF	5m2j	-7.9	-7.9	-8	-7.93333	-7.9 ± 0.0471	-7.9 ± 0.0272	0.006
Liquiritigenin	EGFR	5u8l	-7.6	-7.6	-7.9	-7.7	-7.7 ± 0.1414	-7.7 ± 0.0816	0.0184
Liquiritigenin	ESR1	2q70	-8.7	-8.9	-8.7	-8.76667	-8.8 ± 0.0943	-8.8 ± 0.0544	0.0107
Liquiritigenin	IL6	1alu	-6.6	-6.6	-6.6	-6.6	-6.6 ±0	-6.6 ±0	0
Liquiritigenin	SRC	1y57	-7.9	-7.9	-7.9	-7.9	-7.9 ±0	-7.9 ±0	0
Liquiritigenin	STAT3	6njs	-7.6	-7.5	-7.6	-7.56667	-7.6 ± 0.0471	-7.6 ± 0.0272	0.0062
Liquiritigenin	TNF	5m2j	-7.7	-7.7	-7.7	-7.7	-7.7 ±0	-7.7 ±0	0
OroxylinA	EGFR	5u8l	-7.8	-7.7	-7.8	-7.76667	-7.8 ± 0.0471	-7.8 ± 0.0272	0.006
OroxylinA	ESR1	2q70	-7.2	-7.1	-7.1	-7.13333	-7.1 ± 0.0471	-7.1 ± 0.0272	0.0066
OroxylinA	IL6	1alu	-6.8	-6.6	-6.8	-6.73333	-6.7 ± 0.0943	-6.7 ± 0.0544	0.0141
OroxylinA	SRC	1y57	-8.4	-8.4	-8.4	-8.4	-8.4 ±0	-8.4 ±0	0
OroxylinA	STAT3	6njs	-7.3	-7.3	-7.3	-7.3	-7.3 ±0	-7.3 ±0	0
OroxylinA	TNF	5m2j	-6.6	-6.6	-6.9	-6.7	-6.7 ± 0.1414	-6.7 ± 0.0816	0.0211
wogonin	EGFR	5u8l	-8.2	-8.2	-8.2	-8.2	-8.2 ±0	-8.2 ±0	0
wogonin	ESR1	2q70	-7	-7	-7.1	-7.03333	-7 ± 0.0471	-7 ± 0.0272	0.0067
wogonin	IL6	1alu	-6.3	-6.3	-6.3	-6.3	-6.3 ±0	-6.3 ±0	0
wogonin	SRC	1y57	-8	-8	-8	-8	-8.0 ± 0	-8.0 ± 0	0
wogonin	STAT3	6njs	-7.2	-7.2	-7.2	-7.2	-7.2 ± 0	-7.2 ± 0	0
wogonin	TNF	5m2j	-7.4	-7.3	-7.3	-7.33333	-7.3 ± 0.0471	-7.3 ± 0.0272	0.0065
