# Supplementary material for: Integrating network pharmacology, molecular docking and dynamics simulation to decipher the antipyretic mechanisms of Xiaochaihu granules
Source: Front Med (Lausanne). 2026 Feb 20;13:1772991. doi: 10.3389/fmed.2026.1772991 (PMC12962956; doi:10.3389/fmed.2026.1772991)
Supplement: Supplementary file 3 [file Table_3.XLSX]

## Sheet: Sheet1
​​Protein-Ligand Complex​​	​​RMSD (mean,nm)​​	​​RMSD (SD)​​	​​RMSD (SEM)​​	​​RMSF (mean,nm)​​	​​RMSF (SD)​​	​​RMSF(SEM)​​	​​Rg (mean,nm)​​	Rg (SD)​​	Rg (SEM)​​	​​SASA (mean,nm²)​​	​​SASA(SD)​​	​​SASA (SEM)​​
EGFR-Enoxolone	0.312156	0.0386606	​​0.02232034	0.137681	0.0825195	0.04764377	1.95173	0.0158005	0.00912187	146.969	3.41795	1.9733
ESR1-Liquiritigenin	0.25703	0.0156622	0.0090419	0.123535	0.0513256	0.0296299	1.75765	0.00767081	0.00442811	114.492	1.94708	1.12415
SRC-Baicalein	0.515038	0.0943711	0.0544751	0.244782	0.0984972	0.05686703	2.77733	0.0836464	0.0482937	231.612	4.61521	2.66452
