# Supplementary material for: Integrating network pharmacology, molecular docking and dynamics simulation to decipher the antipyretic mechanisms of Xiaochaihu granules
Source: Front Med (Lausanne). 2026 Feb 20;13:1772991. doi: 10.3389/fmed.2026.1772991 (PMC12962956; doi:10.3389/fmed.2026.1772991)
Supplement: Supplementary file 4 [file Table_4.XLSX]

## Sheet: Sheet1
Frames	VDWAALS	EEL	EGB	ESURF	GGAS	GSOLV	TOTAL
Average	-42.42	-5.04	17.08	-5.2	-47.46	11.88	-35.58
SD	1.96	2.42	2 .25	0.1	2.62	2.28	1.74
SEM	0.59	0.73	0.68	0.03	0.79	0.69	0.52
