# Supplementary material for: Integrating network pharmacology, molecular docking and dynamics simulation to decipher the antipyretic mechanisms of Xiaochaihu granules
Source: Front Med (Lausanne). 2026 Feb 20;13:1772991. doi: 10.3389/fmed.2026.1772991 (PMC12962956; doi:10.3389/fmed.2026.1772991)
Supplement: Supplementary file 6 [file Data_Sheet_1.ZIP]

Archive with 62 entries (50 files):
- #1/
- #1/EGFR/
- #1/EGFR/EGFR 1S.tif
- #1/EGFR/EGFR 3S.tif
- #1/EGFR/marker.tif
- #1/EGFR/merged 1S.tif
- #1/EGFR/merged 3S.tif
- #1/ESR1/
- #1/ESR1/ESR1 1S.tif
- #1/ESR1/ESR1 3S.tif
- #1/ESR1/marker.tif
- #1/ESR1/merged 1S.tif
- #1/ESR1/merged 3S.tif
- #1/P-EGFR/
- #1/P-EGFR/marker.tif
- #1/P-EGFR/merged 1S.tif
- #1/P-EGFR/merged 3S.tif
- #1/P-EGFR/P-EGFR 1S.tif
- #1/P-EGFR/P-EGFR 3S.tif
- #1/P-SRC/
- #1/P-SRC/marker.tif
- #1/P-SRC/merged 1S.tif
- #1/P-SRC/merged 3S.tif
- #1/P-SRC/P-SRC 1S.tif
- #1/P-SRC/P-SRC 3S.tif
- #1/SRC/
- #1/SRC/marker.tif
- #1/SRC/merged 1S.tif
- #1/SRC/merged 3S.tif
- #1/SRC/SRC 1S.tif
- #1/SRC/SRC 3S.tif
- #2/
- #2/EGFR/
- #2/EGFR/EGFR 1S.tif
- #2/EGFR/EGFR 3S.tif
- #2/EGFR/marker.tif
- #2/EGFR/merged 1S.tif
- #2/EGFR/merged 3S.tif
- #2/ESR1/
- #2/ESR1/ESR1 1S.tif
- #2/ESR1/ESR1 3S.tif
- #2/ESR1/marker.tif
- #2/ESR1/merged 1S.tif
- #2/ESR1/merged 3S.tif
- #2/P-EGFR/
- #2/P-EGFR/marker.tif
- #2/P-EGFR/merged 1S.tif
- #2/P-EGFR/merged 3S.tif
- #2/P-EGFR/P-EGFR 1S.tif
- #2/P-EGFR/P-EGFR 3S.tif
- #2/P-SRC/
- #2/P-SRC/marker.tif
- #2/P-SRC/merged 1S.tif
- #2/P-SRC/merged 3S.tif
- #2/P-SRC/P-SRC 1S.tif
- #2/P-SRC/P-SRC 3S.tif
- #2/SRC/
- #2/SRC/marker.tif
- #2/SRC/merged 1S.tif
- #2/SRC/merged 3S.tif
- #2/SRC/SRC 1S.tif
- #2/SRC/SRC 3S.tif
